# Supplementary material for: Micro- and Nanoplastics as a Potential Risk Factor for Stroke: A Systematic Review
Source: J Xenobiot. 2026 Feb 14;16(1):34. doi: 10.3390/jox16010034 (PMC12922052; doi:10.3390/jox16010034)
Supplement: Supplementary file 1 [file jox-16-00034-s001.zip]

Archive with 7 entries (7 files):
- File_S1_Study_Protocol.pdf
- File_S2_PRISMA_2020_Checklist.pdf
- File_S3_PRISMA_Abstract_Checklist.pdf
- File_S4_JBI_Checklist.pdf
- File_S5_PICOS_Framework.pdf
- File_S6_Search_Strategy.pdf
- File_S7_Included_Studies_Characteristics.xlsx
