# Supplementary material for: Micro- and Nanoplastics as a Potential Risk Factor for Stroke: A Systematic Review
Source: J Xenobiot. 2026 Feb 14;16(1):34. doi: 10.3390/jox16010034 (PMC12922052; doi:10.3390/jox16010034)
Supplement: Supplementary file 1 [file jox-16-00034-s001.zip › File_S7_Included_Studies_Characteristics.xlsx]

## Sheet: Arkusz1
	Authors	Published date	Country	Journal	Source of funding	Keywords	Sample Source	Substance Characteristics	Additional Findings	Detection Methode	Study Design	Results	Conclusions	Nuber of Patients	Sex (Male/Female)	Mean Age	Size of Detected Microplastic	Limitations
1	Wang et al.	2024	China(Shantou)	eBioMedicine	SUMC Scientific Research Initiation Grant; Postdoctoral Research Initiation Grant; the 2020 Li Ka Shing Foundation Cross-Disciplinary Research Grant	Deep vein thrombosis; Microplastics; Myocardial infarction; Py-GC/MS; Stroke; Thrombus	cerebral arteries, coronary arteries, deep veins	MP polymers, polyamide 66 (PA66), polyvinyl chloride (PVC), and polyethylene (PE),	Among all 384 particles detected by LDIR spectroscopy, 66.4% were non-MPs	Pyrolysis–gas chromatography mass spectrometry (Py-GC/MS); Laser direct infrared (LDIR) spectroscopy; scanning electron microscopy (SEM)	Study employed multimodal methods for the detection and quantification of microplastics (MPs) in human thrombi, with the aim of exploring their association with disease severity	MPs were detected by Py-GC/MS in 80% (24/30), with median concentrations of IS 61.75 μg/g, MI 141.80 μg/g, and DVT 69.62 μg/g; MP polymers, polyamide 66 (PA66), polyvinyl chloride (PVC), polyethylene (PE); LDIR PE dominant 53,6%; mean diameter 35.6 μm; higher MP levels associated with higher D-dimer	MPs with varying types and sizes are present in thrombi; higher concentrations may relate to disease severity	30	14 females(46,7%); 16 males(53,3%)	65.2 years	LDIR size range of 20–500 μm, mean diameter of 35.6 μm	limited sample size, LDIR detection misses particles <20 μm, single-centre, inability to establish a cause-and-effect relationship, no correlation between MP levels in blood and thrombi was measured, Py-GC/MS is a destructive procedure
2	Huang et al.	2025	China (PKU-Nanjing)	Science Advances	Fundamental Research Funds for the Central Public-interest Scientific Institution; National Natural Science Foundation of China	microplastics; blood; cerebral microcirculation; perfusion; thrombosis	bloodstream, capillaries of the brain cortex, mouse cerebral vasculature	no enviromental microplastic found, 5-μm-diameter fluorescently labeled polystyrene plastic microsphere	Immune cells (predominantly neutrophils and macrophages, ~94% CD45 were identified and characterized as phagocytosing circulating MPs, forming MP-Labeled Cells (MPL-Cells).	gavaged with 100 μl of MP water mixture at a dose of 2 mg/ml, in vivo fluorescence imaging; laser speckle contrast imaging (LSCI)	Exposed mice to fluorescent polystyrene MPs by gavage and IV; tracked MP-labeled cell (MPL-Cell) obstruction and perfusion, invastigated the mechanism of how circulating MPs lead to cerebral thrombosis and neurobehavioral deficits	MP-labeled cells obstruct cerebral microvessels and reduce perfusion; size-dependence: 5 μm > 2 μm >> 0.08 μm; obstruction still observed at 5 μg/ml	MPs are phagocytosed by immune cells which leads to their obstruction in brain capillaries, blood perfusion is reduced and causes neurobehavioral deficits, the risk is modultaed by particle size and exposure concentration	-	100% male mice	8 weeks old	0.08 μm, 2 μm, 5 μm (polystyrene)	animal model, limited size and shape diveristy of fluorescent PS beads, translational relevance requires human validation; long term consequences of MPL-Cells obstruction and cumulative effects of MP exposures remain unknown
3	Kim et al.	2025	Republic of Korea	Cells	Hallym University Research Fund (grant number HRF-202405-001)	global cerebral ischemia; microplastic; microtubule; myelin sheath; neuroinflammation; tau protein	accumulation in brain specifically in the hippocampus, CA1 region near the blood-brain barrier(BBB)	no enviromental microplastic found, polystyrene orally administrated before	elevated cytokines IL-6, TNF-α, increased tau protein phosphohrylation	oral administration of MP (polystyrene 0.5 µm, 50 mg/kg before GCI), fluorescently labeled polystyrene for biodistribution, histological analysis, Western blot	Evaluated oral microplastic exposure effects on outcomes after global cerebral ischemia	MP exposure aggravated ischemic brain injury, BBB damage, worsened inflammatory and oxidative markers, increased neuronal death, microglial activity, microtubule destruction, myelin sheaths damage	MP exposure and accumulation may exacerbate neuronal cell death after global cerebral ischemia in rats	-	100% male rats	8 weeks old	polystyrene beads 0.5μm	Single polymer/size; high-dose of polystyrene; species-specific effects; limited timepoints
4	Wang et al.	2025	Xi'an, China	Ecotoxicology and Environmental Safety	Public Chinese funding (NSFC and regional projects).	NPs, Internal carotid artery occlusion, Brain injury, Atherosclerosis, Proteomics and Metabolomics.	Brain (Hippocampus, Amygdala), Carotid Vessels, Liver, Kidney, Lung, Spleen.	No data/Not specified	Dysregulated metabolites (e.g., 16R-HETE) and proteins (e.g., SHISA7, CACNG8).	Confocal Microscopy (for NP visualization in tissue), Transmission Electron Microscopy (TEM) (for characterization).	Chronic Internal Carotid Artery Occlusion (PCL) mouse model. NPs administered via gavage (oral), 25 mg/kg, 1 time/day for 30 days.	NPs accumulated in brain/organs. Induced behavioral abnormalities (anxiety, depression). Promoted atherosclerosis. Dysregulation of Arachidonic Acid Metabolism and Th17 cell differentiation pathways.	NPs cause irreversible damage in ICAO mice by inhibiting autophagy and activating autoimmune responses, posing a health threat.	-	100% male rats	6 weeks old	50 ± 10 nm	-
5	Marfella et al.	2024	Italy	The New England Journal of Medicine	Programmi di Ricerca Scientifica di Rilevante Interesse Nazionale (Italy); Italian Ministry of Health – Ricerca Corrente (IRCCS MultiMedica); U.S. NIH Grants	Microplastics, Nanoplastics, Atheroma, Carotid Artery, Cardiovascular Risk, Pyrolysis–GC–MS, Electron Microscopy, Inflammation, Endarterectomy	Carotid artery (atheromatous plaque)	Polyethylene (PE), Polyvinyl chloride (PVC)	Higher levels of inflammatory biomarkers (IL-18, IL-1β, IL-6, TNF-α, CD3, CD68, collagen).	Pyrolysis–Gas Chromatography–Mass Spectrometry (Py-GC-MS), Electron Microscopy (Transmission and Scanning EM), Stable Isotope Analysis (δ¹³C ratio)	Researchers analyzed carotid artery plaques from patients undergoing endarterectomy to detect and quantify micro- and nanoplastics	Polyethylene was detected in carotid artery plaque of 150 patients (58.4%), with a mean level of 21.7±24.5 μg per milligram of plaque; 31 patients (12.1%) also had measurable amounts of polyvinyl chloride. MNPs increased risk for a primary end-point event.	Patients with micro- and nanoplastics in their carotid plaques had a higher risk of heart attack, stroke, or death within 34 months than those without them.	257	62 females; 195 males	71years (MNPs Present); 73years (MNPs Not Present)	Among patients with evidence of these MNPs in plaque, the mean level of polyethylene was 21.7±24.5 μg per milligram of plaque, and the mean level of polyvinyl chloride was 5.2±2.4 μg per milligram of plaque	risk of laboratory contamination, lack of socioeconomic data, limited generalizability since only asymptomatic endarterectomy patients were studied, dietary and water exposure to microplastics was not assessed
